# Supplementary material for: Human cell based directed evolution of adenine base editors with improved efficiency
Source: Nat Commun. 2021 Oct 8;12:5897. doi: 10.1038/s41467-021-26211-0 (PMC8501064; doi:10.1038/s41467-021-26211-0)
Supplement: Supplementary file 4 — Source Data [file 41467_2021_26211_MOESM4_ESM.xlsx]

## Sheet: Figure 1
	c	EGFP WT				EGFP variant				dEGFP 1				dEGFP 2				NC
	GFP(+)cells (%)	66.92	64.11	62.3	41.2	62.4	56.44	58.18	50.7	0.01	0	0	0.07	0	0	0	0.04	0	0	0	0.079
	f	NP			A3			A6			A9			A11			A12			A15
	GFP(+)cells (%)	0	0	0.2	2.21	2.71	1.01	43.75	47.1	52.59	14.26	18.61	12.99	5.12	9.16	6.1	3.36	3.11	2.86	0.75	0.78	0.52
	g	NP			A1			A4			A7			A10			A13			A16
	GFP(+)cells (%)	0.1	0	0.12	0.56	0.16	0.21	4.95	1.93	2.47	14.85	10.36	10.23	1.7	1.01	2.11	0.34	0.14	0.19	0.09	0.04	0.02

## Sheet: Figure 2
	d
	e	A6			A7			A9
	L1-42	1.05	1.36	0.94	1.49	1.62	1.71	1.09	1.19	1.46
	L1-50	1.02	1.27	0.97	1.19	1.32	1.66	1.11	1.52	1.43
	L1-60	1.02	0.94	1.04	1.95	1.33	2.21	1.38	1.05	1.47
	L1-98	1.16	1.08	1.04	1.97	1.45	2.04	1.52	1.16	1.64
	L1-240	1.1	1.31	1.13	0.83	0.96	0.91	1.46	1.06	1.28
	L2-156	1.24	1.4	1.17	1.85	2.06	1.98	2.15	1.69	2.44

## Sheet: Figure 3
	a	A6			A7			A9			A12
	WT	43.25	45.07	38.47	5.13	19.62	8.27	10.64	22.01	11.71	3.06	3.08	2.04
	60-R101S	48.34	42.19	37.82	4.16	11.21	10.39	17.24	22.88	14.99	2.87	10.01	2.16
	60-D139G	44.6	38.01	33.72	4.39	12.62	11.12	5.68	17.12	10.61	2.8	10.78	1.98
	60-E140K	49.23	42.25	39.03	4.41	22.18	16.96	17.1	25.55	15.34	3.72	9.86	2.6
	60-R101S-D139G	42.27	49.32	35.22	4.84	16.72	11.74	11.35	22.13	12.14	4.11	9.57	1.79
	60-R101S-E140K	45.96	44.92	35.75	9.13	22.91	13.34	16.03	28.6	15.24	4.45	11.29	2.77
	60-D139G-E140K	54.33	41.45	38.62	14.18	23.92	17.11	14.59	29.18	14.7	3.78	11.5	4.04
	60	47.27	42.99	42.82	20.33	26.17	20.98	11.32	23.17	17	3.77	12.32	4.69
	98-E9K	54.37	34.09	39.84	18.49	21.48	8.35	15.15	19.11	14.77	1.88	10.94	3.06
	98-Q154R	47.36	40.78	44.1	15.91	28.3	19.49	15.72	22.79	18.57	4.62	15.84	4.79
	98	56.18	48.88	47.39	20.29	28.49	21.28	16.84	25.46	19.86	4.1	14.99	5.2
	W156-A106S	40.5	29.74	36.11	5.76	21.08	9.59	16.7	21.2	12.55	4.12	8.94	2.02
	W156-N127K	38.01	55.81	44.19	25.67	38.68	21.33	26.33	40.43	24.53	4.67	13.87	4.99
	W156-E155K	44.07	46.86	39.29	7.42	17.13	8.57	15.48	13.34	12.82	2.7	6.32	1.84
	W156-A106S-N127K	33.43	62.02	43.15	26.82	35.49	19.47	28.59	42.66	23.1	1.79	11.9	4.31
	W156-A106S-E155K	48.38	49.91	36.75	8.38	20.71	8.08	16.97	16.52	11.12	0.98	9.35	1.61
	W156-N127K-E155K	37.55	59.04	43.86	14.43	37.55	19.87	31.28	40.44	23.59	3.6	9.13	4.11
	W156	25.75	49.56	42.19	26.77	36.94	18.76	20.13	41.17	22.48	3.17	13.27	4.05
	b	NG-ABEmax			NG-ABEmax-K			NG-ABEmax-KR
	site 1_A7	11.61	13.96	10.4	50.93	47.37	38.31	47.76	50.22	46.06
	site 3_A4	2.37	2.45	2.77	11.68	12.34	14.13	34.95	27.83	32.36
	site 3_A7	4.99	6.3	5.98	30.23	34.14	32.75	39.74	33.25	36.68
	site 5_A5	46.42	49.04	37.59	47.12	49.08	45.72	44.08	45.09	50.36
	site 5_A7	40.31	43.02	31.89	47.08	49.19	45.66	43.9	44.96	50.3
	site 6_A7	23.79	22.3	22.92	57.37	55.82	66.41	60.61	61.17	63.94
	site 8_A4	3.26	3.48	3.51	NA	9.18	10.06	25.65	28.28	27.94
	site 8_A7	7.72	8.03	8.72	NA	26.15	26.58	34.61	36.99	36.59
	site 12_A6	19.51	19.22	17.52	25.95	33.9	27.93	39.57	29.02	36.23
	site 12_A7	5.53	5.4	5.11	19.86	25.86	21.56	32.7	25.05	31.52
	site 14_A6	3.86	3.52	3.32	12.69	13.02	12.32	17.88	18.27	17.09
	site 14_A7	1.45	1.27	1.24	6.49	6.81	6.23	9.4	9.49	9.05
	site 15_A7	8.24	8.77	8.28	28.74	37.98	25.09	33.09	36.42	39.28
	site 17_A4	7.96	11.59	8.15	24.8	31.72	25.56	35.7	41.66	33.22
	site 19_A4	11.35	16.37	11.09	22.61	25.07	36.22	30.16	36.8	33.68
	site 19_A6	16.74	20.93	16.75	31.15	32.67	38.49	32.74	38.63	36.55
												Note:NA means not available
	c	NG-ABEmax			NG-ABEmax-KR
	A1	2.4	3.1	2.8	5.64	5.87	4.83
	A3	2.15	2.22	3.08	6.91	7.22	6.39
	A4	2.53	2.97	3.01	8.83	9.31	10.4
	A6	23.87	18.92	21.04	24.73	26.83	28.05
	A7	8.58	8.97	7.63	35.94	38.76	39.3
	A9	6.24	8.42	8.09	12.28	16.68	18.22
	A10	3.25	4.36	3.87	4.95	5.34	4.97
	A11	3.95	4.36	4.91	11.2	14.28	14.86
	A12	2.99	2.67	3.08	7.98	10.36	8.97
	A13	3.1	2.9	3.6	9.95	5.36	6.8
	A15	1.26	1.34	1.87	4.23	4.46	4.32
	A16	0.46	0.3	0.64	3.18	3.8	3.04
	d	NG-ABEmax				NG-ABEmax-KR
	A3	2.48	1.02	1.35	1.4	23.87	22.5	24.47	24.93
	A4	4.46	3.26	3.48	3.51	29.33	25.65	28.28	27.94
	A5	56.84	48.24	52.9	56.97	54.03	53.3	56.92	55.85
	A7	5.81	7.72	8.03	8.72	32.68	34.61	36.99	36.59
	A8	1.42	0.62	0.54	0.75	2.9	2.4	2.73	2.78
	A9	1.21	0.42	0.43	0.47	2.12	1.54	1.78	1.68
	A12	0.9	0.17	0.17	0.12	1.23	1.15	1.29	1.45
	A14	0.79	0.09	0.07	0.06	0.72	0.41	0.58	0.65
	A16	0.68	0.01	0.03	0.03	0.4	0.1	0.06	0.12
	A20	0.6	0.03	0	0.01	0.22	0.03	0.03	0.02
	e	NG-ABEmax				NG-ABEmax-KR
	A3	1.54	1.59	1.46	1.21	26.29		21.76	27.88
	A5	37.08	30.99	30.61	28.61	42.19		30.14	37.26
	A6	19.78	19.51	19.22	17.52	39.57		29.02	36.23
	A7	4.9	5.53	5.4	5.11	32.7		25.05	31.52
	A8	0.45	0.59	0.47	0.56	4.65		4.47	6.38
	A9	0.52	0.49	0.65	0.49	2.56		2.52	3.21
	A12	0.35	0.32	0.33	0.31	5.32		4.6	6.51
	A14	0.07	0.01	0.03	0.01	0.11		0.04	0.06
	A16	0.05	0.01	0.01	0.01	0.05		0.01	0.01

## Sheet: Figure 4
	c	NG-ABEmax												NG-ABEmax-KR
	A3	49.98	11.24	48.26	54.15	63.09	99.21	0.42	48.21	42.54	38.91	48.95	54.78	99.46	99.48	99.55	96.15	93.66	96.17	72.43	25.96	75.94	51.35	99.79	52.27	99.83	99.78	99.38	96.33	99.17	99.02	98.6	99.49
	A5	99.94	99.94	99.94	99.95	99.97	99.95	99.95	99.97	99.95	99.95	99.97	99.94	99.91	99.89	99.88	99.67	99.54	99.68	99.85	99.68	84.61	99.82	99.92	99.62	99.93	99.92	99.9	99.91	99.44	99.94	99.93	99.93
	A6	99.22	89.01	99.27	99.53	1.87	48.66	99.36	4.68	57.49	56.46	55.94	99.77	99.01	98.63	98.58	99.63	99.49	99.64	99.81	99.67	84.54	99.82	99.51	99.59	99.64	99.66	95.2	99.07	98.94	99.77	99.64	70.83
	A8	0.25	0.24	0.14	53.63	50.66	0.18	0.11	0.14	31.37	10.64	14.79	54.1	74.2	92.48	78.47	75.75	96.74	77.97	98.41	97.84	77.26	51.94	54.56	96.73	97.68	52.07	20.11	81.54	54	97.94	61.85	73.76
	e	NG-ABEmax		NG-ABEmaxKR
		5.71	5	24.88	21.35

## Sheet: Supplementary Figure7
	a	WT			L1-60			L1-98			L2-156
	site 1_A5	72.32	73.63	77.02	72.54	73.09	75	74.47	78	75.6	77.43	79.4	72.3
	site 1_A7	9.21	10.89	13.71	38.78	36.66	30.2	19.91	30.78	27.8	40.42	53.45	38.78
	site 2_A5	37.29	55.55	52.14	37.33	54.04	43.4	40.96	53.27	46.6	36.61	54.87	44.2
	site 3_A4	2.15	1.22	0.97	2.7	1.79	1.58	8.76	7.54	6.32	7.6	9.15	4.08
	site 3_A5	30.16	43.05	32.43	36.69	47.23	40.1	45.38	57.98	48.1	37.76	53.99	42.2
	site 3_A7	2.68	3.24	3.99	5.66	9.62	7.3	5.49	7.83	7	12.93	27.42	22
	site 5_A5	29.91	38.58	44.34	40.9	38.36	43	35.44	56.85	44.5	42.18	62.05	50.3
	site 5_A7	18.93	34.57	36.29	37.77	48.9	26.8	29.92	55.95	38.1	37.45	61.94	53
	site 6_A7	15.15	19.25	18.02	46.7	50.34	44	36.25	44.51	43.3	53.45	61.84	56.6
	site 7_A5	33.92	42.57	50.68	33.66	52.62	40.3	20.62	32.92	28.8	21.88	35.95	27.6
	site 8_A4	3.65	2.23	1.35	6.16	2.35	2.33	7.38	5.99	4.84	6.68	5.33	4.64
	site 8_A5	45.78	51.23	43.34	44.25	47.25	46.1	47.07	53.57	50.25	46.14	49.1	50.1
	site 8_A7	3.51	4.26	2.54	5.62	4.3	6.2	5.49	7.18	7.8	14.51	16.57	21.1
	site 9_A5	34.82	37.4	31	42.96	40.11	43.2	52.71	52.31	54.1	33.46	47.22	38.23
	site 10_A5	45.02	48.93	47.76	48.78	47.76	50.1	46.24	48.08	48.87	38.31	52.17	47.33
	site 10_A7	40.91	47.28	43.74	46.51	41.3	42.2	43.45	46.32	48.3	31.44	46.01	42.8
	site 12_A5	18.11	25.85	20.58	23.27	37.84	29.8	16.61	21.63	20	16.01	26.84	23.3
	site 12_A6	14.72	6.35	12.87	17.11	8.6	15.19	27.36	11.06	21.87	23.63	11.3	19.32
	site 12_A7	1.49	3.46	1.28	5.85	10.39	5.2	4.45	7.03	6.32	11.8	14.81	13.2
	site 13_A5	37.93	48.51	36.88	42.76	47.55	47.7	38.67	42.76	45.5	39.16	44.83	40.6
	site 13_A7	33.88	43.31	53.05	41.93	56.74	27.6	34.69	41.37	55.23	28.93	57.73	40.18
	site 14_A5	33.87	37.79	45.68	37.95	41.95	40.2	35.22	50.7	40.8	40.24	60.81	53.5
	site 14_A6	2.42	3.19	2.09	5.5	5.87	4.04	5.66	6.17	3.53	8.6	15.25	5.35
	site 14_A7	0.87	1.11	1.4	1.52	2.03	2.56	3.53	1.7	2.2	2.58	7.25	5.89
	site 15_A5	40.2	38.53	32.37	44.97	37.63	36.8	39.85	35.65	38	32.77	43.59	38.6
	site 15_A7	4.74	5.68	3.63	11.09	15.95	9.4	10.5	9.69	13.88	20.07	27.66	22.8
	site 17_A4	4.65	2.83	2.15	4.8	3.59	3.22	12.33	11.29	16.61	16.71	13.43	12.75
	site 17_A5	12.45	10.18	21.31	23.87	22.3	18.2	26.42	36.99	30	17.96	32.68	23.8
	site 17_A6	12.65	10.46	12.84	24.33	19.68	26.77	24.65	33.97	28.88	27.9	23.97	24.32
	site 18_A5	54.67	48.66	53.27	51.79	49.6	53.1	55.38	54.34	57.6	54.36	46.95	50.3
	site 18_A7	12.08	11.7	13.34	27.52	30.22	31	23.77	29.87	32.12	36.85	31.49	30.41
	site 19_A4	4.02	6.71	5.83	4.7	7.81	6.6	17.19	22.46	23.15	8.98	12.33	9.99
	site 19_A6	8.75	7.91	10.9	15.77	17.03	17.42	18.96	18.26	24.49	17.05	11.93	19.73
	b	WT	L1-98	NG-ABEmax-R
	site 1_A5	85.62	88	87.18
	site 1_A7	13.71	30.78	23.59
	site 2_A5	53.55	53.27	65.61
	site 3_A4	1.88	8.56	10.26
	site 3_A5	43.75	58.98	68.56
	site 3_A7	3.59	7.53	8.38
	site 5_A5	52.85	62.85	61.9
	site 5_A7	43.79	64.95	60.85
	site 6_A7	15.67	44.51	37.28
	site 7_A5	34.78	32.92	47.26
	site 8_A4	1.02	5.99	6.21
	site 8_A5	46.34	53.57	57.31
	site 8_A7	2.54	7.18	7.69
	site 9_A5	37.4	52.31	50.44
	site 10_A5	47.76	48.08	55.47
	site 10_A7	43.74	46.32	52.68
	site 12_A5	17.58	21.63	31.14
	site 12_A6	5.42	16.62	23.77
	site 12_A7	1.28	7.03	8.06
	site 13_A5	36.88	42.76	61.46
	site 13_A7	32.3	41.37	59.65
	site 14_A5	37.79	50.7	52.96
	site 14_A6	2.36	5.66	5.07
	site 14_A7	1.11	1.7	1.91
	site 15_A5	32.37	35.65	54.42
	site 15_A7	3.63	9.69	14.17
	site 17_A4	2.15	16.61	15.53
	site 17_A5	10.18	36.99	35.68
	site 17_A6	10.46	33.97	31.84
	site 18_A5	53.27	63.34	69.23
	site 18_A7	12.08	29.87	30.25
	site 19_A4	6.71	23.15	26.48
	site 19_A6	10.9	24.49	26.94
	c	WT	L2-156	NG-ABEmax-K
	site 1_A5	70.82	67.43	67.46
	site 1_A7	9.21	40.42	41.44
	site 2_A5	32.3	26.61	32.37
	site 3_A4	0.97	3.98	4.08
	site 3_A5	27.02	27.76	25.92
	site 3_A7	2.68	12.93	12.85
	site 5_A5	23.91	37.18	49.73
	site 5_A7	18.93	37.45	49.88
	site 6_A7	15.15	53.45	57.43
	site 7_A5	33.92	19.88	25.2
	site 8_A4	1.35	4.64	4.2
	site 8_A5	45.78	46.14	39.59
	site 8_A7	3.51	14.51	12.95
	site 9_A5	34.82	33.46	34.39
	site 10_A5	45.02	34.31	37.73
	site 10_A7	40.91	31.44	35.43
	site 12_A5	14.11	13.01	13.53
	site 12_A6	6.35	11.3	11.81
	site 12_A7	1.49	6.8	7.25
	site 13_A5	37.93	29.16	34.12
	site 13_A7	33.88	28.93	33.95
	site 14_A5	33.87	28.24	34.21
	site 14_A6	2.09	5.35	6.36
	site 14_A7	0.87	2.58	3.05
	site 15_A5	40.2	32.77	35.33
	site 15_A7	4.74	20.07	21.84
	site 17_A4	2.83	8.58	13.43
	site 17_A5	12.45	17.96	27.45
	site 17_A6	12.65	17.96	27.9
	site 18_A5	54.67	54.36	56.9
	site 18_A7	12.08	36.85	42.45
	site 19_A4	4.43	7.99	13.82
	site 19_A6	7.91	11.93	22.67

## Sheet: Supplementary Figure8
	a	NG-ABEmax			NG-ABEmax-R127			NG-ABEmax-H127			NG-ABEmax-K			NC
	A4	1.11	1.46	2.24	1.21	2.68	2.03	0.66	0.42	1.22	1.45	2.64	2.01	0	0.1	0.2
	A6	57.78	56.92	51.44	62.78	64.03	59.93	56.27	54.88	47.99	63.04	66.28	68.86	0	0.2	0.1
	A7	9.44	9.62	8.07	26.75	30.04	27.88	6.71	10.24	13.03	30.36	36.2	31.66	0	0.1	0.4
	A9	16.51	17.83	13.98	31.92	35.01	33.99	13.66	17.63	14.79	33.46	38.64	34.01	0	0.2	0.1
	A10	1.37	1.21	2.06	1.93	2.64	3.02	1.24	2.24	2.76	2.37	3.98	4.05	0	0.3	0.1
	A12	3.48	4.42	4.28	4.04	6.98	4.32	2.96	4.06	3.78	9.06	14.86	11.07	0	0.2	0.1
	b	NG-ABEmax	NG-ABEmax-R127	NG-ABEmax-K
	site1_A5	74.9	77.19	76.51
	site1_A7	11.98	46.39	58.17
	site2_A5	53	61.63	61.89
	site3_A4	1.85	8.34	10.8
	site3_A5	39.29	65.27	60.64
	site3_A7	4.6	27.68	33.21
	site5_A5	43.88	58.83	66.02
	site5_A7	34.04	60.98	64.4
	site6_A7	17.98	59.86	62.24
	site7_A5	40.04	32.39	35.09
	site8_A4	3.75	8.32	10.96
	site8_A5	52.31	59.59	52.53
	site8_A7	5.48	16.77	24.8
	site9_A5	49.54	58.29	52.51
	site10_A5	45.77	45.79	45.32
	site10_A7	43.1	45.2	43.79
	site12_A5	22.8	22.37	21.72
	site12_A6	15.64	23.7	23.47
	site12_A7	4.25	12.36	14.7
	site13_A5	35.59	50.93	48.11
	site13_A7	30.92	48.24	45.48
	site14_A5	36.54	30.64	44.69
	site14_A6	3.15	6	9.55
	site14_A7	1.3	2.73	4.78
	site15_A5	35	22.44	39.23
	site15_A7	5.79	11.62	30.06
	site17_A4	5.91	15.57	23.02
	site17_A5	20.6	34.6	38.35
	site17_A6	25.2	42.15	44.68
	site18_A5	56	61.31	59.24
	site18_A7	14.97	38.93	43.91
	site19_A4	6.79	8.91	17.21
	site19_A6	9.99	14.9	26.78

## Sheet: Supplementary Figure9
		WT	NG-ABEmax-KR
	site 1_A5	83.2	84.48
	site 1_A7	20.42	64.99
	site 2_A5	67.76	64.8
	site 3_A4	5.42	40.82
	site 3_A5	59.46	73.23
	site 3_A7	10.06	48.43
	site 5_A5	54.99	69.56
	site 5_A7	46.3	69.06
	site 6_A7	23.85	70.86
	site 7_A5	62.99	56.21
	site 8_A4	4.46	29.33
	site 8_A5	76.84	74.03
	site 8_A7	10.81	42.68
	site 9_A5	59.23	60.24
	site 10_A5	62.45	60.1
	site 10_A7	59.09	57.76
	site 12_A5	37.08	42.19
	site 12_A6	19.78	39.57
	site 12_A7	4.9	32.7
	site 13_A5	69.93	65.43
	site 13_A7	66.45	65.02
	site 14_A5	49.86	62.43
	site 14_A6	3.98	24.26
	site 14_A7	2.04	12.02
	site 15_A5	60.17	55.15
	site 15_A7	9.68	43.59
	site 17_A4	8.97	51.52
	site 17_A5	31.43	59.39
	site 17_A6	30.86	58.93
	site 18_A5	68.38	71.82
	site 18_A7	22.98	61.79
	site 19_A4	11.55	41.8
	site 19_A6	16.42	45.61

## Sheet: Supplementary Figure10
	site1	NG-ABEmax			NG-ABEmax-KR
	A2	0.01	0.02	0.01	0.33	0.22	0.23
	A3	0.52	0.53	0.38	2.89	3.67	3.39
	A5	53.09	60.72	47.6	57.67	61.24	56.3
	A7	11.61	13.96	10.4	47.76	50.22	46.06
	A8	0.38	0.46	0.35	3.43	3.63	3.55
	A9	0.41	0.51	0.39	2.04	2.36	2.29
	A12	0.08	0.02	0.06	0.36	0.41	0.37
	A14	0.01	0.02	0.01	0.05	0.07	0.06
	A16	0.01	0.01	0.01	0.01	0.01	0.03
	site3	NG-ABEmax			NG-ABEmax-KR
	A4	2.37	2.45	2.77	34.95	27.83	32.36
	A5	37.12	45.13	43.74	52.51	44.34	47.69
	A7	4.99	6.3	5.98	39.74	33.25	36.68
	A8	0.42	0.34	0.45	3.09	1.99	2.77
	A9	0.44	0.56	0.58	3.87	3.26	3.84
	A12	0.04	0.04	0.05	0.43	0.28	0.22
	A14	0.01	0.01	0.01	0.01	0.02	0.01
	A16	0.01	0.01	0	0.01	0	0.01
	site5	NG-ABEmax			NG-ABEmax-KR
	A2	0.02	0.05	0.03	0.32	0.21	0.46
	A5	46.42	49.04	37.59	44.08	45.09	50.36
	A7	40.31	43.02	31.89	43.9	44.96	50.3
	A9	6.04	6.78	4.58	32.4	33.1	37.28
	A10	0.86	1	0.74	6.48	5.6	7.95
	A13	0.11	0.08	0.07	0.65	0.61	1
	A16	0.01	0.01	0.02	0.01	0.01	0.01
	A20	0.03	0.04	0.03	0.03	0.04	0.03
	site6	NG-ABEmax			NG-ABEmax-KR
	A3	1.87	1.56	1.84	38.74	39.02	42.51
	A7	23.79	22.3	22.92	60.61	61.17	63.94
	A11	0.68	0.74	0.76	7.71	7.75	8.81
	A16	0.01	0.01	0.01	0.01	0.01	0.03
	site14	NG-ABEmax			NG-ABEmax-KR
	A5	38.71	37.79	36.04	34.48	34.45	33.59
	A6	3.86	3.52	3.32	17.88	18.27	17.09
	A7	1.45	1.27	1.24	9.4	9.49	9.05
	A9	0.35	0.3	0.24	2.05	1.94	2.08
	A12	0.01	0.01	0.02	0.09	0.07	0.06
	A14	0.01	0.01	0.02	0.05	0.03	0.02
	A16	0.01	0.01	0.01	0.01	0.01	0.01
	site15	NG-ABEmax			NG-ABEmax-KR
	A5	39.69	42.63	41.11	44.73	41.7	38.36
	A7	8.28	8.77	8.24	39.28	36.42	33.09
	A8	0.81	0.95	0.75	8.12	7.4	6.46
	A9	0.38	0.41	0.4	3.97	3.74	3.15
	A14	0.01	0.02	0.02	0.07	0.04	0.04
	A16	0	0.01	0.01	0.02	0	0.01
	site17	NG-ABEmax			NG-ABEmax-KR
	A2	0.05	0.11	0.05	0.22	0.17	0.25
	A4	7.96	11.59	8.15	35.7	41.66	33.22
	A5	28.79	40.71	29.29	39.66	46.06	36.71
	A6	28.39	39.91	29.01	39.3	45.78	36.48
	A8	1.16	1.89	1.05	10.98	12.44	10.21
	A11	0.12	0.18	0.15	0.84	1.06	0.74
	A12	0.03	0.02	0.06	0.19	0.21	0.19
	A14	0.02	0.01	0.02	0.01	0.02	0.03
	A16	0.01	0.02	0.01	0.03	0.01	0.01
	A18	0.04	0.06	0.03	0.02	0.03	0.04
	site19	NG-ABEmax			NG-ABEmax-KR
	A2	0.15	0.82	0.19	2.19	3.75	2.41
	A4	11.35	16.37	11.09	30.16	36.8	33.68
	A6	16.74	20.93	16.75	32.74	38.63	36.55
	A8	2.84	4.04	2.58	17.04	20.63	18.59
	A12	0.12	0.42	0.14	1.46	2.14	1.71
	A14	0.01	0.01	0	0.01	0	0.03
	A15	0.01	0.01	0.02	0.01	0	0.01

## Sheet: Supplementary Figure12
	b	Control					NG-ABEmax					NG-ABEmax-KR
	A3	0.14	0.23	0.32	0.04	0.07	19.93	14.71	25.83	16.91	36.37	84.86	93.57	80.71	75.07	88.99
	A5	0.21	0.34	0.37	0.11	0.19	98.3	97.28	98.44	97.72	98.49	99.03	96.92	97.87	99.59	98.34
	A6	0.18	0.25	0.26	0.09	0.15	77.85	79	78.36	76.99	70.96	86.13	80.38	88.86	74.02	69.81
	A8	0.11	0.19	0.16	0.03	0.03	0.03	18.63	15.3	4.34	22.86	69.66	59.92	62.63	61.03	44.92

## Sheet: Supplementary Figure15
	a	NG-ABEmax	NG-ABEmax-KR
	OT 1	1111	1838.5
	OT 2	55.55	22.018
	b	NG-ABEmax	NG-ABEmax-KR
	OT 1	716	1345.67
	OT 2	477.333	1345.67
	OT 3	716	2018.5
	OT 4	1432	4037
	c	NG-ABEmax	NG-ABEmax-KR
	OT 1	68.5	437
	OT 2	137	1748
	OT 3	68.5	874
	OT 4	137	1748
	d	NG-ABEmax	NG-ABEmax-KR
	OT 1	6482.33	9929.5
	OT 2	6482.33	8843.5
	OT 3	7357.75	9376.75
	OT 4	7319	9376.75
	OT 5	7357.75	9376.75

[truncated: 3 more sheets: Supplementary Figure16, Supplementary Figure17, Supplementary Figure18]
